# Supplementary material for: Semiochemicals Associated with the Western Flower Thrips Attraction: A Systematic Literature Review and Meta-Analysis
Source: Insects. 2023 Mar 8;14(3):269. doi: 10.3390/insects14030269 (PMC10053797; doi:10.3390/insects14030269)
Supplement: Supplementary file 1 [file insects-14-00269-s001.zip]

Archive with 2 entries (2 files):
- PRISMA_2020_checklist.pdf
- Supplementarymaterial.pdf
